# Supplementary material for: L-arginine in patients with spinocerebellar ataxia type 6: a multicentre, randomised, double-blind, placebo-controlled, phase 2 trial
Source: eClinicalMedicine. 2024 Nov 25;78:102952. doi: 10.1016/j.eclinm.2024.102952 (PMC11701440; doi:10.1016/j.eclinm.2024.102952)
Supplement: Supplement Tables [file mmc2.xlsx]

## Sheet: Supplement Table1
Supplement Table 1 Conversion table of weight and internal dose
Body weight at registration (kg)	Daily dose (g / Number of packs)	Morning dose (packs)	Afternoon dose (packs)	Evening dose (packs)
27.1-33	15 g / 5 packs	2	2	1
33.1-39	18 g / 6 packs	2	2	2
39.1-45	21 g / 7 packs	3	2	2
45.1-51	24 g / 8 packs	3	3	2
41.1-57	27 g / 9 packs	3	3	3
57.1-63	30 g / 10 packs	4	3	3
63.1-70	33 g / 11 packs	4	4	3
>70.1	33 g / 11 packs	4	4	3

## Sheet: Supplement Table2
Supplement Table 2 Medical History
Disease	Total		L-arginine		Placebo
n	40		20		20
Anemia	1	(2.5%)	1	(5.0%)	0	(0.0%)
Ankle fracture	1	(2.5%)	0	(0.0%)	1	(5.0%)
Appendicitis	3	(7.5%)	2	(10.0%)	1	(5.0%)
Asthma	1	(2.5%)	0	(0.0%)	1	(5.0%)
Benign cystic teratoma	1	(2.5%)	1	(5.0%)	0	(0.0%)
Biliary stone	1	(2.5%)	1	(5.0%)	0	(0.0%)
Bladder cancer	1	(2.5%)	0	(0.0%)	1	(5.0%)
Cataract	1	(2.5%)	0	(0.0%)	1	(5.0%)
Colorectal cancer	1	(2.5%)	0	(0.0%)	1	(5.0%)
Constipation	1	(2.5%)	1	(5.0%)	0	(0.0%)
Endometriosis	1	(2.5%)	1	(5.0%)	0	(0.0%)
Jaw exostosis	1	(2.5%)	1	(5.0%)	0	(0.0%)
Femoral neck fracture	2	(5.0%)	1	(5.0%)	1	(5.0%)
Femur fracture	1	(2.5%)	0	(0.0%)	1	(5.0%)
Foot fracture	1	(2.5%)	0	(0.0%)	1	(5.0%)
Gastric polyp	1	(2.5%)	0	(0.0%)	1	(5.0%)
Gout	1	(2.5%)	1	(5.0%)	0	(0.0%)
Hemorrhoids	1	(2.5%)	1	(5.0%)	0	(0.0%)
Headache	1	(2.5%)	1	(5.0%)	0	(0.0%)
Abnormal liver function	1	(2.5%)	1	(5.0%)	0	(0.0%)
Herpes zoster (Shingles)	2	(5.0%)	2	(10.0%)	0	(0.0%)
Hip dysplasia	1	(2.5%)	1	(5.0%)	0	(0.0%)
Humerus fracture	1	(2.5%)	1	(5.0%)	0	(0.0%)
Inguinal hernia	1	(2.5%)	0	(0.0%)	1	(5.0%)
Liver metastasis	1	(2.5%)	1	(5.0%)	0	(0.0%)
Ovarian cyst	1	(2.5%)	1	(5.0%)	0	(0.0%)
Pituitary tumor	1	(2.5%)	1	(5.0%)	0	(0.0%)
Pulmonary tuberculosis	1	(2.5%)	0	(0.0%)	1	(5.0%)
Radius fracture	2	(5.0%)	1	(5.0%)	1	(5.0%)
Rectal cancer	1	(2.5%)	1	(5.0%)	0	(0.0%)
Rib fracture	1	(2.5%)	0	(0.0%)	1	(5.0%)
Sinusitis	1	(2.5%)	0	(0.0%)	1	(5.0%)
Uterine fibroids	4	(10.0%)	0	(0.0%)	4	(20.0%)
Vocal cord polyp	1	(2.5%)	1	(5.0%)	0	(0.0%)
Cervical nerve root disorder	1	(2.5%)	0	(0.0%)	1	(5.0%)
Colonic polyps	1	(2.5%)	1	(5.0%)	0	(0.0%)
Colonic bleeding	1	(2.5%)	1	(5.0%)	0	(0.0%)
Helicobacter infection	1	(2.5%)	1	(5.0%)	0	(0.0%)
Limb injury	1	(2.5%)	1	(5.0%)	0	(0.0%)
Upper limb fracture	1	(2.5%)	1	(5.0%)	0	(0.0%)
Gastrointestinal submucosal tumor	1	(2.5%)	1	(5.0%)	0	(0.0%)
Ureteral stone disease	1	(2.5%)	0	(0.0%)	1	(5.0%)
Renal hamartoma	1	(2.5%)	0	(0.0%)	1	(5.0%)

## Sheet: Supplement Table3
Supplement Table 3 All Complications at the time of obtaining consent
Disease	Total		L-arginine		Placebo
n	40		20		20
Abdominal discomfort	1	(2.5%)	1	(5.0%)	0	(0.0%)
Upper abdominal pain	1	(2.5%)	0	(0.0%)	1	(5.0%)
Angina pectoris	1	(2.5%)	0	(0.0%)	1	(5.0%)
Angular cheilitis	1	(2.5%)	0	(0.0%)	1	(5.0%)
Arrhythmia	1	(2.5%)	0	(0.0%)	1	(5.0%)
Arthralgia	3	(7.5%)	0	(0.0%)	3	(15.0%)
Eye strain	3	(7.5%)	0	(0.0%)	3	(15.0%)
Asthma	1	(2.5%)	0	(0.0%)	1	(5.0%)
Back pain	3	(7.5%)	1	(5.0%)	2	(10.0%)
Benign prostatic hyperplasia	2	(5.0%)	2	(10.0%)	0	(0.0%)
Blepharospasm	1	(2.5%)	1	(5.0%)	0	(0.0%)
Chronic bronchitis	1	(2.5%)	1	(5.0%)	0	(0.0%)
Cataract	5	(12.5%)	2	(10.0%)	3	(15.0%)
Cerebral artery embolism	1	(2.5%)	1	(5.0%)	0	(0.0%)
Cerebral palsy	1	(2.5%)	1	(5.0%)	0	(0.0%)
Chronic gastritis	3	(7.5%)	0	(0.0%)	3	(15.0%)
Allergic conjunctivitis	1	(2.5%)	0	(0.0%)	1	(5.0%)
Constipation	4	(10.0%)	3	(15.0%)	1	(5.0%)
Cough	1	(2.5%)	0	(0.0%)	1	(5.0%)
Sensorineural hearing loss	1	(2.5%)	0	(0.0%)	1	(5.0%)
Depression	1	(2.5%)	0	(0.0%)	1	(5.0%)
Atopic dermatitis	1	(2.5%)	1	(5.0%)	0	(0.0%)
Diabetes	6	(15.0%)	3	(15.0%)	3	(15.0%)
dizziness	1	(2.5%)	1	(5.0%)	0	(0.0%)
Dry eye	3	(7.5%)	1	(5.0%)	2	(10.0%)
Dry skin	3	(7.5%)	2	(10.0%)	1	(5.0%)
Duodenal ulcer	2	(5.0%)	2	(10.0%)	0	(0.0%)
Eczema	2	(5.0%)	1	(5.0%)	1	(5.0%)
Essential tremor	1	(2.5%)	0	(0.0%)	1	(5.0%)
Food allergy	1	(2.5%)	0	(0.0%)	1	(5.0%)
Gastritis	1	(2.5%)	1	(5.0%)	0	(0.0%)
Gastroesophageal reflux disease (GERD)	2	(5.0%)	1	(5.0%)	1	(5.0%)
Glaucoma	1	(2.5%)	0	(0.0%)	1	(5.0%)
Gout	1	(2.5%)	0	(0.0%)	1	(5.0%)
Hemorrhoids	1	(2.5%)	0	(0.0%)	1	(5.0%)
Headache	2	(5.0%)	0	(0.0%)	2	(10.0%)
Hepatic cyst	1	(2.5%)	0	(0.0%)	1	(5.0%)
Abnormal liver function	1	(2.5%)	1	(5.0%)	0	(0.0%)
Fatty liver	2	(5.0%)	1	(5.0%)	1	(5.0%)
Humerus fracture	1	(2.5%)	1	(5.0%)	0	(0.0%)
Hypercalcemia	1	(2.5%)	1	(5.0%)	0	(0.0%)
Hyperglycemia	1	(2.5%)	1	(5.0%)	0	(0.0%)
Hypertension	24	(60.0%)	14	(70.0%)	10	(50.0%)
Hyperactive bladder	1	(2.5%)	1	(5.0%)	0	(0.0%)
Hyperuricemia	5	(12.5%)	2	(10.0%)	3	(15.0%)
Hypoesthesia	1	(2.5%)	1	(5.0%)	0	(0.0%)
Scar hernia	1	(2.5%)	1	(5.0%)	0	(0.0%)
Insomnia	5	(12.5%)	2	(10.0%)	3	(15.0%)
Lumbar spinal stenosis	2	(5.0%)	2	(10.0%)	0	(0.0%)
Muscle pain	4	(10.0%)	2	(10.0%)	2	(10.0%)
Nephrolithiasis	1	(2.5%)	0	(0.0%)	1	(5.0%)
Neurogenic bladder	1	(2.5%)	1	(5.0%)	0	(0.0%)
Nodular osteoarthritis	1	(2.5%)	0	(0.0%)	1	(5.0%)
Osteoarthritis	2	(5.0%)	1	(5.0%)	1	(5.0%)
Osteoporosis	6	(15.0%)	4	(20.0%)	2	(10.0%)
Periarticular inflammation	1	(2.5%)	0	(0.0%)	1	(5.0%)
Polycythemia vera	1	(2.5%)	1	(5.0%)	0	(0.0%)
Pruritus	1	(2.5%)	0	(0.0%)	1	(5.0%)
Psoriasis	1	(2.5%)	0	(0.0%)	1	(5.0%)
Rash	1	(2.5%)	1	(5.0%)	0	(0.0%)
Rheumatoid arthritis	2	(5.0%)	2	(10.0%)	0	(0.0%)
Sarcoidosis	1	(2.5%)	1	(5.0%)	0	(0.0%)
Scoliosis	1	(2.5%)	0	(0.0%)	1	(5.0%)
Sinusitis	1	(2.5%)	1	(5.0%)	0	(0.0%)
Sleep apnea syndrome	3	(7.5%)	1	(5.0%)	2	(10.0%)
Spondylosis	1	(2.5%)	1	(5.0%)	0	(0.0%)
Stomatitis	2	(5.0%)	1	(5.0%)	1	(5.0%)
Supraventricular ectopic beats	1	(2.5%)	0	(0.0%)	1	(5.0%)
Tenosynovitis	1	(2.5%)	0	(0.0%)	1	(5.0%)
Tinea pedis (Athlete's foot)	1	(2.5%)	0	(0.0%)	1	(5.0%)
Tinnitus	1	(2.5%)	1	(5.0%)	0	(0.0%)
Urticaria	1	(2.5%)	0	(0.0%)	1	(5.0%)
Seasonal allergies	5	(12.5%)	1	(5.0%)	4	(20.0%)
Autoimmune thyroiditis	1	(2.5%)	1	(5.0%)	0	(0.0%)
Supraventricular arrhythmias	1	(2.5%)	0	(0.0%)	1	(5.0%)
Intervertebral disc protrusion	1	(2.5%)	0	(0.0%)	1	(5.0%)
Colonic polyps	1	(2.5%)	0	(0.0%)	1	(5.0%)
Morton's neuroma	1	(2.5%)	0	(0.0%)	1	(5.0%)
Corneal transplantation	1	(2.5%)	0	(0.0%)	1	(5.0%)
Medical device malfunction	1	(2.5%)	1	(5.0%)	0	(0.0%)
Anxiety disorder	1	(2.5%)	0	(0.0%)	1	(5.0%)
Dyslipidemia	12	(30.0%)	8	(40.0%)	4	(20.0%)
Seborrhea	1	(2.5%)	1	(5.0%)	0	(0.0%)
Ligamentum flavum ossification	1	(2.5%)	1	(5.0%)	0	(0.0%)
Hand eczema	1	(2.5%)	0	(0.0%)	1	(5.0%)
Tinea infection	1	(2.5%)	1	(5.0%)	0	(0.0%)
Breast disorder	1	(2.5%)	0	(0.0%)	1	(5.0%)
Gastrointestinal motility disorder	1	(2.5%)	1	(5.0%)	0	(0.0%)
Upper limb fracture	1	(2.5%)	1	(5.0%)	0	(0.0%)
Valvular heart disease	2	(5.0%)	2	(10.0%)	0	(0.0%)
Hyperlipidemia	6	(15.0%)	1	(5.0%)	5	(25.0%)
Peripheral arterial occlusive disease	1	(2.5%)	1	(5.0%)	0	(0.0%)
Age-related macular degeneration	1	(2.5%)	1	(5.0%)	0	(0.0%)
Vertebral artery hypoplasia	1	(2.5%)	1	(5.0%)	0	(0.0%)
Corneal opacities	1	(2.5%)	0	(0.0%)	1	(5.0%)
Type 2 diabetes	1	(2.5%)	0	(0.0%)	1	(5.0%)
Facial tinea	1	(2.5%)	1	(5.0%)	0	(0.0%)
Meniscus injury	1	(2.5%)	0	(0.0%)	1	(5.0%)
REM sleep behavior disorder	1	(2.5%)	1	(5.0%)	0	(0.0%)
Eye opacity	1	(2.5%)	0	(0.0%)	1	(5.0%)
Microscopic hematuria	1	(2.5%)	1	(5.0%)	0	(0.0%)

## Sheet: Supplement Table4
Supplement Table 4 The adherence to investigational drug medication
			L-arginine		Placebo
n			n=20		n=20
The number of cases of medication suitability（%）	Good Compliance (>80% adherence)		20	(100.0%)	20	(100.0%)
	Poor Compliance (less than 80% adherence)		0	(0.0%)	0	(0.0%)
Medication adherence rate（%）	Mean		97.2		98.8
	(Min, Max)		(83.2, 99.9)		(90.5, 99.8)

## Sheet: Supplement Table5
Supplement Table 5 All Adverse Event
	L-Arginine			Placebo
n	20			20
Number of case presentied AE, n（%）	17 (85.0%)			17 (85.0%)
Number of all AE, n	64			66
	event	cases, n (%)		event	cases, n (%)
Blood and lymphatic system disorders	0	0 (0.0%)		1	1 (5.0%)
Anemia	0	0 (0.0%)		1	1 (5.0%)
Cardiac disorders	0	0 (0.0%)		1	1 (5.0%)
Ventricular premature contraction	0	0 (0.0%)		1	1 (5.0%)
Ear and labyrinth disorders	0	0 (0.0%)		1	1 (5.0%)
Vertigo	0	0 (0.0%)		1	1 (5.0%)
Gastrointestinal disorders	12	6 (30.0%)		15	7 (35.0%)
Abdominal discomfort	0	0 (0.0%)		4	3 (15.0%)
Abdominal distension	1	1 (5.0%)		1	1 (5.0%)
Angular cheilitis	0	0 (0.0%)		1	1 (5.0%)
Cheilitis	0	0 (0.0%)		1	1 (5.0%)
Ischemic colitis	0	0 (0.0%)		1	1 (5.0%)
Constipation	4	4 (20.0%)		0	0 (0.0%)
Dental caries	0	0 (0.0%)		2	2 (10.0%)
Diarrhea	4	2 (10.0%)		0	0 (0.0%)
Enteritis	1	1 (5.0%)		0	0 (0.0%)
Nausea	1	1 (5.0%)		1	1 (5.0%)
Stomatitis	0	0 (0.0%)		4	3 (15.0%)
Vomiting	1	1 (5.0%)		0	0 (0.0%)
General, systemic, and administration site conditions	1	1 (5.0%)		5	3 (15.0%)
Injection site pain	0	0 (0.0%)		2	1 (5.0%)
Fatigue	1	1 (5.0%)		0	0 (0.0%)
Fever	0	0 (0.0%)		3	3 (15.0%)
Hepatobiliary disorders	5	3 (15.0%)		1	1 (5.0%)
Cholelithiasis	1	1 (5.0%)		1	1 (5.0%)
Abnormal liver function	3	2 (10.0%)		0	0 (0.0%)
Fatty liver	1	1 (5.0%)		0	0 (0.0%)
Gallbladder polyp	0	0 (0.0%)		0	0 (0.0%)
Infections and infestations	11	7 (35.0%)		9	7 (35.0%)
Conjunctivitis	1	1 (5.0%)		1	1 (5.0%)
Cystitis	1	1 (5.0%)		2	1 (5.0%)
Pharyngitis	1	1 (5.0%)		3	3 (15.0%)
Pneumonia	1	1 (5.0%)		0	0 (0.0%)
Aspiration pneumonia	1	1 (5.0%)		0	0 (0.0%)
Upper respiratory tract infection	3	1 (5.0%)		1	1 (5.0%)
Urinary tract infection	1	1 (5.0%)		0	0 (0.0%)
Coronavirus infection	0	0 (0.0%)		1	1 (5.0%)
Tinea infection	0	0 (0.0%)		1	1 (5.0%)
Oral herpes	1	1 (5.0%)		0	0 (0.0%)
COVID-19	1	1 (5.0%)		0	0 (0.0%)
Injuries, poisoning, and procedural complications	12	6 (30.0%)		18	7 (35.0%)
Fall	6	6 (30.0%)		6	4 (20.0%)
Femoral fracture	0	0 (0.0%)		1	1 (5.0%)
Foot fracture	0	0 (0.0%)		1	1 (5.0%)
Ligament sprain	0	0 (0.0%)		1	1 (5.0%)
Rib fracture	1	1 (5.0%)		0	0 (0.0%)
Vertebral compression fracture	2	2 (10.0%)		0	0 (0.0%)
Subdural hematoma	0	0 (0.0%)		1	1 (5.0%)
Contusion	2	2 (10.0%)		3	2 (10.0%)
Wound	0	0 (0.0%)		1	1 (5.0%)
Joint injury	0	0 (0.0%)		1	1 (5.0%)
Ligament injury	0	0 (0.0%)		1	1 (5.0%)
Abrasion	1	1 (5.0%)		0	0 (0.0%)
Avulsion fracture	0	0 (0.0%)		1	1 (5.0%)
Bone contusion	0	0 (0.0%)		1	1 (5.0%)
Clinical examination	10	7 (35.0%)		1	1 (5.0%)
Increased blood creatine phosphokinase	1	1 (5.0%)		0	0 (0.0%)
Increased blood lactate dehydrogenase	1	1 (5.0%)		0	0 (0.0%)
Increased blood triglycerides	1	1 (5.0%)		0	0 (0.0%)
Positive urinary glucose	1	1 (5.0%)		0	0 (0.0%)
Increased glycohemoglobin	1	1 (5.0%)		0	0 (0.0%)
Decreased lymphocyte count	0	0 (0.0%)		1	1 (5.0%)
Weight increased	1	1 (5.0%)		0	0 (0.0%)
Positive urinary white blood cells	1	1 (5.0%)		0	0 (0.0%)
Positive urinary occult blood	1	1 (5.0%)		0	0 (0.0%)
Increased blood alkaline phosphatase	1	1 (5.0%)		0	0 (0.0%)
Microscopic hematuria	1	1 (5.0%)		0	0 (0.0%)
Metabolism and nutrition disorders	1	1 (5.0%)		0	0 (0.0%)
Gout	1	1 (5.0%)		0	0 (0.0%)
Musculoskeletal and connective tissue disorders	6	4 (20.0%)		3	3 (15.0%)
Joint pain	3	2 (10.0%)		2	2 (10.0%)
Back pain	2	2 (10.0%)		0	0 (0.0%)
Joint effusion	0	0 (0.0%)		1	1 (5.0%)
Osteoporosis	1	1 (5.0%)		0	0 (0.0%)
Neoplasms benign, malignant, and unspecified (including cysts and polyps)	2	2 (10.0%)		2	2 (10.0%)
Breast cancer	0	0 (0.0%)		1	1 (5.0%)
Prostate cancer	1	1 (5.0%)		0	0 (0.0%)
Colorectal adenoma	0	0 (0.0%)		1	1 (5.0%)
Pancreatic cystadenoma	1	1 (5.0%)		0	0 (0.0%)
Nervous system disorders	2	1 (5.0%)		3	2 (10.0%)
Vertigo	1	1 (5.0%)		0	0 (0.0%)
Essential tremor	1	1 (5.0%)		0	0 (0.0%)
Headache	0	0 (0.0%)		2	2 (10.0%)
Taste disorder	0	0 (0.0%)		1	1 (5.0%)
Renal and urinary disorders	1	1 (5.0%)		1	1 (5.0%)
Diabetes	1	1 (5.0%)		1	1 (5.0%)
Reproductive system and breast disorders	1	1 (5.0%)		0	0 (0.0%)
Benign prostatic hyperplasia	1	1 (5.0%)		0	0 (0.0%)
Respiratory, thoracic, and mediastinal disorders	1	1 (5.0%)		1	1 (5.0%)
Cough	1	1 (5.0%)		0	0 (0.0%)
Epistaxis	0	0 (0.0%)		1	1 (5.0%)
Skin and subcutaneous tissue disorders	0	0 (0.0%)		4	2 (10.0%)
Alopecia areata	0	0 (0.0%)		1	1 (5.0%)
Contact dermatitis	0	0 (0.0%)		1	1 (5.0%)
Dry skin	0	0 (0.0%)		1	1 (5.0%)
Eczema	0	0 (0.0%)		1	1 (5.0%)

## Sheet: Supplement Table6
Supplement Table 6 Adverse Event classified by severity
	L-Arginine									Placebo
n	20									20
Severity	mild			moderate			severe			mild			moderate			severe
Number of case presentied AE, n（%）	16 (80.0%)			5 (25.0%)			1 (5.0%)			17 (85.0%)			7 (35.0%)			1 (5.0%)
	event	cases, n (%)		event	cases, n (%)		event	cases, n (%)		event	cases, n (%)		event	cases, n (%)		event	cases, n (%)
Blood and lymphatic system disorders	0	0 (0.0%)		0	0 (0.0%)		0	0 (0.0%)		0	0 (0.0%)		1	1 (5.0%)		0	0 (0.0%)
Anemia	0	0 (0.0%)		0	0 (0.0%)		0	0 (0.0%)		0	0 (0.0%)		1	1 (5.0%)		0	0 (0.0%)
Gastrointestinal disorders	11	5 (25.0%)		1	1 (5.0%)		0	0 (0.0%)		11	5 (25.0%)		4	3 (15.0%)		0	0 (0.0%)
Abdominal discomfort	0	0 (0.0%)		0	0 (0.0%)		0	0 (0.0%)		4	3 (15.0%)		0	0 (0.0%)		0	0 (0.0%)
Ischemic colitis	0	0 (0.0%)		0	0 (0.0%)		0	0 (0.0%)		0	0 (0.0%)		1	1 (5.0%)		0	0 (0.0%)
Constipation	4	4 (20.0%)		0	0 (0.0%)		0	0 (0.0%)		0	0 (0.0%)		0	0 (0.0%)		0	0 (0.0%)
Dental caries	0	0 (0.0%)		0	0 (0.0%)		0	0 (0.0%)		1	1 (5.0%)		1	1 (5.0%)		0	0 (0.0%)
Diarrhea	4	2 (10.0%)		0	0 (0.0%)		0	0 (0.0%)		0	0 (0.0%)		0	0 (0.0%)		0	0 (0.0%)
Enteritis	0	0 (0.0%)		1	1 (5.0%)		0	0 (0.0%)		0	0 (0.0%)		0	0 (0.0%)		0	0 (0.0%)
Nausea	1	1 (5.0%)		0	0 (0.0%)		0	0 (0.0%)		0	0 (0.0%)		1	1 (5.0%)		0	0 (0.0%)
Stomatitis	0	0 (0.0%)		0	0 (0.0%)		0	0 (0.0%)		3	2 (10.0%)		1	1 (5.0%)		0	0 (0.0%)
General, systemic, and administration site conditions	1	1 (5.0%)		0	0 (0.0%)		0	0 (0.0%)		3	2 (10.0%)		2	2 (10.0%)		0	0 (0.0%)
Injection site pain	0	0 (0.0%)		0	0 (0.0%)		0	0 (0.0%)		1	1 (5.0%)		1	1 (5.0%)		0	0 (0.0%)
Fever	0	0 (0.0%)		0	0 (0.0%)		0	0 (0.0%)		2	2 (10.0%)		1	1 (5.0%)		0	0 (0.0%)
Hepatobiliary disorders	4	3 (15.0%)		1	1 (5.0%)		0	0 (0.0%)		1	1 (5.0%)		0	0 (0.0%)		0	0 (0.0%)
Abnormal liver function	2	2 (10.0%)		1	1 (5.0%)		0	0 (0.0%)		0	0 (0.0%)		0	0 (0.0%)		0	0 (0.0%)
Infections and infestations	10	7 (35.0%)		0	0 (0.0%)		1	1 (5.0%)		7	7 (35.0%)		2	2 (10.0%)		0	0 (0.0%)
Cystitis	1	1 (5.0%)		0	0 (0.0%)		0	0 (0.0%)		1	1 (5.0%)		1	1 (5.0%)		0	0 (0.0%)
Pharyngitis	1	1 (5.0%)		0	0 (0.0%)		0	0 (0.0%)		3	3 (15.0%)		0	0 (0.0%)		0	0 (0.0%)
Pneumonia	0	0 (0.0%)		0	0 (0.0%)		1	1 (5.0%)		0	0 (0.0%)		0	0 (0.0%)		0	0 (0.0%)
Injuries, poisoning, and procedural complications	11	6 (30.0%)		1	1 (5.0%)		0	0 (0.0%)		11	6 (30.0%)		5	3 (15.0%)		2	1 (5.0%)
Fall	6	6 (30.0%)		0	0 (0.0%)		0	0 (0.0%)		4	2 (10.0%)		1	1 (5.0%)		1	1 (5.0%)
Femoral fracture	0	0 (0.0%)		0	0 (0.0%)		0	0 (0.0%)		0	0 (0.0%)		0	0 (0.0%)		1	1 (5.0%)
Vertebral compression fracture	2	2 (10.0%)		0	0 (0.0%)		0	0 (0.0%)		0	0 (0.0%)		0	0 (0.0%)		0	0 (0.0%)
Subdural hematoma	0	0 (0.0%)		0	0 (0.0%)		0	0 (0.0%)		0	0 (0.0%)		1	1 (5.0%)		0	0 (0.0%)
Contusion	1	1 (5.0%)		1	1 (5.0%)		0	0 (0.0%)		2	1 (5.0%)		1	1 (5.0%)		0	0 (0.0%)
Joint injury	0	0 (0.0%)		0	0 (0.0%)		0	0 (0.0%)		0	0 (0.0%)		1	1 (5.0%)		0	0 (0.0%)
Bone contusion	0	0 (0.0%)		0	0 (0.0%)		0	0 (0.0%)		0	0 (0.0%)		1	1 (5.0%)		0	0 (0.0%)
Clinical examination	10	7 (35.0%)		0	0 (0.0%)		0	0 (0.0%)		0	0 (0.0%)		1	1 (5.0%)		0	0 (0.0%)
Decreased lymphocyte count	0	0 (0.0%)		0	0 (0.0%)		0	0 (0.0%)		0	0 (0.0%)		1	1 (5.0%)		0	0 (0.0%)
Metabolism and nutrition disorders	0	0 (0.0%)		1	1 (5.0%)		0	0 (0.0%)		0	0 (0.0%)		0	0 (0.0%)		0	0 (0.0%)
Gout	0	0 (0.0%)		1	1 (5.0%)		0	0 (0.0%)		0	0 (0.0%)		0	0 (0.0%)		0	0 (0.0%)
Musculoskeletal and connective tissue disorders	5	3 (15.0%)		1	1 (5.0%)		0	0 (0.0%)		2	2 (10.0%)		1	1 (5.0%)		0	0 (0.0%)
Joint pain	3	2 (10.0%)		0	0 (0.0%)		0	0 (0.0%)		1	1 (5.0%)		1	1 (5.0%)		0	0 (0.0%)
Back pain	2	2 (10.0%)		0	0 (0.0%)		0	0 (0.0%)		0	0 (0.0%)		0	0 (0.0%)		0	0 (0.0%)
Osteoporosis	0	0 (0.0%)		1	1 (5.0%)		0	0 (0.0%)		0	0 (0.0%)		0	0 (0.0%)		0	0 (0.0%)
Neoplasms benign, malignant, and unspecified (including cysts and polyps)	1	1 (5.0%)		1	1 (5.0%)		0	0 (0.0%)		1	1 (5.0%)		1	1 (5.0%)		0	0 (0.0%)
Breast cancer	0	0 (0.0%)		0	0 (0.0%)		0	0 (0.0%)		0	0 (0.0%)		1	1 (5.0%)		0	0 (0.0%)
Prostate cancer	0	0 (0.0%)		1	1 (5.0%)		0	0 (0.0%)		0	0 (0.0%)		0	0 (0.0%)		0	0 (0.0%)
Nervous system disorders	2	1 (5.0%)		0	0 (0.0%)		0	0 (0.0%)		1	1 (5.0%)		2	1 (5.0%)		0	0 (0.0%)
Headache	0	0 (0.0%)		0	0 (0.0%)		0	0 (0.0%)		1	1 (5.0%)		1	1 (5.0%)		0	0 (0.0%)
Taste disorder	0	0 (0.0%)		0	0 (0.0%)		0	0 (0.0%)		0	0 (0.0%)		1	1 (5.0%)		0	0 (0.0%)
Skin and subcutaneous tissue disorders	0	0 (0.0%)		0	0 (0.0%)		0	0 (0.0%)		3	2 (10.0%)		1	1 (5.0%)		4	2 (10.0%)
Dry skin	0	0 (0.0%)		0	0 (0.0%)		0	0 (0.0%)		0	0 (0.0%)		1	1 (5.0%)		0	0 (0.0%)
Adverse Events with mild severity less than 10% in each group were excluded from the list.
All Adverse Events with a moderate or severe severity were listed.

## Sheet: Supplement Table7
Supplement Table 7 Change from baseline
	L-Arginine					Placebo					p value
	ｎ	Mean	SD	Adjusted LS Mean	Adjusted SE	ｎ	Mean	SD	Adjusted LS Mean	Adjusted SE
SARA Score: Gait and Stance
4 w	20	-0.58	1.600	-0.52	0.412	19	-0.32	2.076	-0.37	0.423	0.7994
8 w	20	-0.78	1.666	-0.67	0.451	18	-0.33	2.461	-0.45	0.476	0.7322
16 w	18	-0.61	2.213	-0.51	0.462	18	0.08	1.734	-0.02	0.462	0.4551
24 w	17	-1.24	1.880	-1.20	0.550	17	-0.18	2.555	-0.21	0.550	0.2123
32 w	18	-0.78	1.994	-0.73	0.484	19	-0.05	2.068	-0.10	0.471	0.3621
40 w	18	-0.42	2.130	-0.45	0.511	19	0.29	2.130	0.32	0.497	0.2945
48 w	17	-0.71	2.745	-0.69	0.605	19	0.45	2.172	0.43	0.572	0.1866
SARA Score: 1.Gait
4 w	20	-0.05	0.510	-0.02	0.109	19	0.26	0.562	0.23	0.112	0.1245
8 w	20	-0.20	0.410	-0.15	0.092	18	0.28	0.575	0.22	0.098	0.0105*
16 w	18	-0.11	0.471	-0.06	0.118	18	0.17	0.618	0.11	0.118	0.3130
24 w	17	-0.12	0.485	-0.07	0.149	18	0.17	0.786	0.12	0.145	0.3601
32 w	18	-0.22	0.808	-0.17	0.198	19	0.21	0.976	0.16	0.193	0.2535
40 w	18	0.06	0.725	0.07	0.191	19	0.26	0.872	0.25	0.186	0.5300
48 w	17	0.06	0.827	0.10	0.217	19	0.42	1.017	0.39	0.205	0.3371
SARA Score: 2. Stance
4 w	20	0.05	0.605	0.19	0.152	19	-0.05	0.970	-0.20	0.156	0.0826
8 w	20	-0.10	0.718	-0.02	0.183	18	-0.28	0.958	-0.36	0.193	0.2143
16 w	18	-0.28	0.895	-0.20	0.194	19	-0.05	0.780	-0.13	0.188	0.8087
24 w	18	-0.28	0.752	-0.21	0.165	19	0.00	0.667	-0.06	0.161	0.5170
32 w	18	-0.28	0.752	-0.20	0.173	19	-0.16	0.765	-0.23	0.168	0.8782
40 w	18	-0.17	0.857	-0.08	0.189	19	-0.11	0.809	-0.19	0.184	0.6710
48 w	17	-0.41	0.870	-0.30	0.170	19	0.11	0.737	0.00	0.161	0.2102
SARA Score: 3. Sitting
4 w	20	-0.25	0.444	-0.21	0.086	20	-0.10	0.447	-0.14	0.086	0.6262
8 w	20	-0.15	0.489	-0.09	0.101	19	0.00	0.471	-0.06	0.104	0.8078
16 w	18	-0.28	0.461	-0.20	0.095	19	0.05	0.524	-0.02	0.092	0.2023
24 w	18	-0.22	0.428	-0.15	0.096	19	0.05	0.524	-0.02	0.093	0.3295
32 w	18	-0.11	0.471	-0.05	0.109	19	0.05	0.524	0.00	0.106	0.7382
40 w	18	0.00	0.594	0.06	0.126	19	0.05	0.524	0.00	0.122	0.7558
48 w	17	-0.06	0.556	-0.03	0.105	19	0.00	0.333	-0.03	0.100	0.9861
SARA Score: 4. Speech disturbance
4 w	20	-0.15	0.587	-0.19	0.123	20	-0.15	0.587	-0.11	0.123	0.6201
8 w	20	0.00	0.649	-0.03	0.139	19	-0.05	0.621	-0.02	0.143	0.9674
16 w	18	0.00	0.594	-0.02	0.132	19	-0.11	0.567	-0.08	0.128	0.7613
24 w	18	-0.11	0.583	-0.14	0.168	19	-0.05	0.848	-0.03	0.163	0.6270
32 w	18	0.06	0.539	0.04	0.119	19	0.00	0.471	0.01	0.116	0.8516
40 w	18	0.17	0.618	0.15	0.156	19	-0.05	0.705	-0.04	0.152	0.4079
48 w	17	-0.06	0.659	-0.10	0.168	19	-0.16	0.765	-0.12	0.159	0.9084
SARA Score: 5. Finger chase
4 w	20	0.00	0.229	0.01	0.075	20	-0.10	0.447	-0.11	0.075	0.2495
8 w	20	-0.10	0.384	-0.08	0.073	19	-0.11	0.357	-0.12	0.074	0.7246
16 w	18	0.03	0.401	0.04	0.078	19	-0.08	0.382	-0.10	0.076	0.2084
24 w	18	-0.03	0.401	-0.02	0.073	18	-0.06	0.416	-0.06	0.073	0.6566
32 w	18	0.00	0.383	0.02	0.076	19	-0.08	0.479	-0.10	0.074	0.2519
40 w	18	-0.06	0.379	-0.03	0.087	19	-0.03	0.634	-0.05	0.085	0.8175
48 w	17	0.00	0.354	0.01	0.085	19	-0.03	0.565	-0.03	0.080	0.7387
SARA Score: 6. Nose-finger test
4 w	20	0.00	0.324	0.01	0.070	20	0.00	0.324	-0.01	0.070	0.8534
8 w	20	0.03	0.678	0.05	0.102	19	-0.08	0.417	-0.11	0.105	0.2736
16 w	18	0.00	0.594	0.05	0.077	19	-0.13	0.436	-0.17	0.075	0.0494*
24 w	18	-0.06	0.539	-0.03	0.107	18	-0.08	0.575	-0.11	0.107	0.6095
32 w	18	-0.03	0.499	0.01	0.103	19	0.00	0.577	-0.03	0.100	0.7622
40 w	18	-0.08	0.522	-0.04	0.106	19	0.03	0.656	-0.02	0.103	0.8763
48 w	17	-0.03	0.374	-0.02	0.100	19	0.03	0.539	0.02	0.095	0.7378
SARA Score: 7 .Fast alternating hand movement
4 w	20	-0.08	0.568	-0.09	0.129	20	-0.18	0.654	-0.16	0.129	0.6873
8 w	20	-0.28	0.866	-0.31	0.171	19	-0.03	0.889	0.01	0.175	0.2007
16 w	18	-0.28	0.895	-0.30	0.160	19	0.08	0.731	0.10	0.156	0.0783
24 w	18	-0.28	0.712	-0.31	0.156	18	0.00	0.804	0.03	0.156	0.1365
32 w	18	-0.28	0.732	-0.30	0.139	19	0.11	0.718	0.13	0.135	0.0332*
40 w	18	-0.25	0.772	-0.27	0.152	19	0.16	0.746	0.18	0.148	0.0403*
48 w	17	-0.09	0.775	-0.13	0.162	19	0.13	0.742	0.17	0.154	0.1972
SARA Score: 8. Heel-shin slide
4 w	20	-0.10	0.598	-0.09	0.117	19	-0.03	0.539	-0.03	0.120	0.7167
8 w	20	0.03	0.658	0.02	0.124	19	-0.08	0.731	-0.07	0.127	0.5959
16 w	18	0.31	0.689	0.28	0.106	19	0.13	0.496	0.16	0.103	0.4183
24 w	18	0.00	0.664	-0.04	0.134	18	-0.17	0.618	-0.13	0.134	0.6407
32 w	18	0.08	0.647	0.06	0.126	19	-0.18	0.582	-0.16	0.122	0.2077
40 w	18	-0.08	0.600	-0.11	0.109	19	-0.03	0.612	0.00	0.106	0.4741
48 w	17	-0.12	0.650	-0.15	0.141	19	-0.05	0.724	-0.02	0.133	0.5258
SARA, Scale for the Assessment and Rating of Ataxia
* p < 0.05

## Sheet: Supplement Table8
Supplement Table 8 Improvement rate
	L-Arginine				Placebo
	ｎ	Improve	Improve rate (%)	95%CI (%)	ｎ	Improve	Improve rate (%)	95%CI (%)
TUGT
48 w	17	7	41.2	18.44～67.08	19	4	21.1	6.05～45.57
BDI-II
48 w	17	5	29.4	10.31～55.96	19	6	31.6	12.58～56.55
SF-8
48 w	17	7	41.2	18.44～67.08	19	8	42.1	20.25～66.50
CGI-S
48 w	17	1	5.9	0.150～28.69	19	0	0.0	0.000～17.65
BDI-II, Beck Depression Inventory-II; CGI-S, Clinical Grobal Impression Severity
SF-8, Short Form-8; TUGT, Timed Up and Go Test.

## Sheet: Supplement Table9
Supplement Table 9 CGI-S detail
	L-Arginine							Placebo
	1 normal, not at all ill	2 borderline ill	3 mildly ill	4 moderately ill	5 markedly ill	6 severely ill	7 among the most extremely ill patients.	1 normal, not at all ill	2 borderline ill	3 mildly ill	4 moderately ill	5 markedly ill	6 severely ill	7 among the most extremely ill patients.
0 w	0 (0.0%)	0 (0.0%)	1 (5.0%)	13 (65.0%)	6 (30.0%)	0 (0.0%)	0 (0.0%)	0 (0.0%)	0 (0.0%)	3 (15.0%)	15 (75.0%)	1 (5.0%)	1 (5.0%)	0 (0.0%)
4 w	0 (0.0%)	0 (0.0%)	2 (10.0%)	13 (65.0%)	5 (25.0%)	0 (0.0%)	0 (0.0%)	0 (0.0%)	0 (0.0%)	3 (15.0%)	14 (70.0%)	2 (10.0%)	1 (5.0%)	0 (0.0%)
8 w	0 (0.0%)	0 (0.0%)	1 (5.0%)	15 (75.0%)	4 (20.0%)	0 (0.0%)	0 (0.0%)	0 (0.0%)	0 (0.0%)	1 (5.3%)	15 (78.9%)	2 (10.5%)	1 (5.3%)	0 (0.0%)
16 w	0 (0.0%)	0 (0.0%)	1 (5.6%)	13 (72.2%)	4 (22.2%)	0 (0.0%)	0 (0.0%)	0 (0.0%)	0 (0.0%)	0 (0.0%)	16 (84.2%)	2 (10.5%)	1 (5.3%)	0 (0.0%)
24 w	0 (0.0%)	0 (0.0%)	2 (11.1%)	14 (77.8%)	2 (11.1%)	0 (0.0%)	0 (0.0%)	0 (0.0%)	0 (0.0%)	0 (0.0%)	16 (84.2%)	2 (10.5%)	1 (5.3%)	0 (0.0%)
32 w	0 (0.0%)	0 (0.0%)	1 (5.6%)	14 (77.8%)	3 (16.7%)	0 (0.0%)	0 (0.0%)	0 (0.0%)	0 (0.0%)	0 (0.0%)	15 (78.9%)	2 (10.5%)	2 (10.5%)	0 (0.0%)
40 w	0 (0.0%)	0 (0.0%)	2 (11.1%)	13 (72.2%)	3 (16.7%)	0 (0.0%)	0 (0.0%)	0 (0.0%)	0 (0.0%)	0 (0.0%)	13 (68.4%)	5 (26.3%)	1 (5.3%)	0 (0.0%)
48 w	0 (0.0%)	0 (0.0%)	0 (0.0%)	14 (82.4%)	3 (17.6%)	0 (0.0%)	0 (0.0%)	0 (0.0%)	0 (0.0%)	0 (0.0%)	12 (63.2%)	6 (31.6%)	1 (5.3%)	0 (0.0%)
CGI-S, Clinical Grobal Impression Severity

## Sheet: Supplement Table10 
Supplement Table 10 CGI-I detail
	L-Arginine							Placebo
	1 very much improved	2 much improved	3 minimally improved	4 no change from baseline	5 minimally worse	6 much worse	7 very much worse	1 very much improved	2 much improved	3 minimally improved	4 no change from baseline	5 minimally worse	6 much worse	7 very much worse
4 w	0 (0.0%)	1 (5.0%)	1 (5.0%)	18 (90.0%)	0 (0.0%)	0 (0.0%)	0 (0.0%)	0 (0.0%)	0 (0.0%)	1 (5.0%)	18 (90.0%)	1 (5.0%)	0 (0.0%)	0 (0.0%)
8 w	0 (0.0%)	0 (0.0%)	2 (10.0%)	18 (90.0%)	0 (0.0%)	0 (0.0%)	0 (0.0%)	0 (0.0%)	0 (0.0%)	1 (5.3%)	16 (84.2%)	2 (10.5%)	0 (0.0%)	0 (0.0%)
16 w	0 (0.0%)	1 (5.6%)	3 (16.7%)	14 (77.8%)	0 (0.0%)	0 (0.0%)	0 (0.0%)	0 (0.0%)	0 (0.0%)	1 (5.3%)	15 (78.9%)	3 (15.8%)	0 (0.0%)	0 (0.0%)
24 w	0 (0.0%)	0 (0.0%)	5 (27.8%)	12 (66.7%)	1 (5.6%)	0 (0.0%)	0 (0.0%)	0 (0.0%)	0 (0.0%)	0 (0.0%)	17 (89.5%)	2 (10.5%)	0 (0.0%)	0 (0.0%)
32 w	0 (0.0%)	0 (0.0%)	2 (11.1%)	15 (83.3%)	1 (5.6%)	0 (0.0%)	0 (0.0%)	0 (0.0%)	0 (0.0%)	0 (0.0%)	15 (78.9%)	4 (21.1%)	0 (0.0%)	0 (0.0%)
40 w	0 (0.0%)	0 (0.0%)	2 (11.1%)	14 (77.8%)	2 (11.1%)	0 (0.0%)	0 (0.0%)	0 (0.0%)	0 (0.0%)	0 (0.0%)	15 (78.9%)	4 (21.1%)	0 (0.0%)	0 (0.0%)
48 w	0 (0.0%)	0 (0.0%)	1 (5.9%)	13 (76.5%)	3 (17.6%)	0 (0.0%)	0 (0.0%)	0 (0.0%)	0 (0.0%)	0 (0.0%)	12 (63.2%)	7 (36.8%)	0 (0.0%)	0 (0.0%)
CGI-S, Clinical Grobal Impression Improvement

[truncated: 2 more sheets: Supplement Table 11, Supplement Table 12]
